# Supplementary material for: Immune System Effects of Insulin-Like Peptide 5 in a Mouse Model
Source: Front Endocrinol (Lausanne). 2021 Jan 14;11:610672. doi: 10.3389/fendo.2020.610672 (PMC7841425; doi:10.3389/fendo.2020.610672)
Supplement: Supplementary file 1 [file DataSheet_1.zip]

Archive with 6 entries (5 files):
- 610672_Supplementary/
- 610672_Supplementary/Supplementary_File_1.XLSX
- 610672_Supplementary/Supplementary_File_2.PDF
- 610672_Supplementary/Supplementary_File_3.XLSX
- 610672_Supplementary/Supplementary_File_4.PDF
- 610672_Supplementary/Supplementary_File_5.PDF
