# Supplementary material for: Immune System Effects of Insulin-Like Peptide 5 in a Mouse Model
Source: Front Endocrinol (Lausanne). 2021 Jan 14;11:610672. doi: 10.3389/fendo.2020.610672 (PMC7841425; doi:10.3389/fendo.2020.610672)
Supplement: Supplementary file 1 [file DataSheet_1.zip › 610672_Supplementary/Supplementary_File_1.XLSX]

## Sheet: TableS1_primers
	Table S1. Species; gene name; gene ID's; primer sequence and reference for primers used in qPCR experiment.
	Species	Gene name	Gene ID	Fwd Sequence	Rvs Sequence	Reference
	M. musculus	18S rRNA	ENSMUSG00000106106	CTGAACGCCACTTGTCCCTC	GGCCGTTCTTAGTTGGTGGAGCG	Albershardt, Iritani & Ruddell 2012
	M. musculus	Ubc-2	ENSMUSG00000008348	GCCCAGTGTTACCACCAAGA	CCCATCACACCCAAGAACA	Kang et al. 2015
	M. musculus	Il-7	ENSMUSG00000040329	TCTGCTGCCTGTCACATCATC	GGACATTGAATTCTTCACTGATATTCA	Ortman et al. 2002
	M. musculus	Glp-1	ENSMUSG00000000394	GCCCAAGATTTTGTGCAGTGG	GTCCCTTCAGCATGCCTCTC	Kaur et al. 2014
	M. musculus	Pyy	ENSMUSG00000017311	GCAGCGGTATGGGAAAAGAG	CTTCTGGCCGAGACCTGA	Keenan et al. 2006
	M. musculus	Rxfp4	ENSMUSG00000049741	CTGTCTTCTGCGTTTCCCCA	GCTGTCCTGCCATTGTCGTG	Luo et al. 2015
	M. musculus	Il-17a	ENSMUSG00000025929	CTCCAGAAGGCCCTCAGACTAC	AGCTTTCCCTCCGCATTGACACAG	Ikeda et al. 2014
	M. musculus	Ip-10	ENSMUSG00000034855	TGCCGTCATTTTCTGCCTCA	TCACTGGCCCGTCATCGATAT	Park et al. 2006
	M. musculus	M-csf	ENSMUSG00000014599	CATCCACGCTGCGTGAAG	GGGATTCGGTGTCGCAATAT	Mandal et al. 2009
	M. musculus	CD14	ENSMUSG00000051439	GTCAGGAACTCTGGCTTTGC	TGGCTTTTACCCACTGAACC	Kuo et al. 2014
	M. musculus	Mig	ENSMUSG00000029417	GCATCGTGCATTCCTTATCA	CTTTTCCTCTTGGGCATCAT	Ikeda et al. 2014

## Sheet: TableS2-SRA
	Insl5			Rxfp4			SRA accession ID	description
Organism ->	H	M	H		M
IMMUNE SYSTEM ORGANS
Bone marrow	-	-	+		+	Human	PRJEB4337	Human Protein Atlas
						Mouse	PRJEB24867	HiSeq X Ten paired end sequencing; RNA-Seq of four types of mouse immune samples including those of the spleen (SP), bone marrow (BM), lymph node (LN), and peripheral blood mononuclear cell (PBMC)
						Mouse	GSE124410	LPS time-course in WT and Stk40 KO BMDMs
Lymph node	-	-	-		+	Human	PRJEB4337	Human Protein Atlas
						mouse	PRJEB24867	HiSeq X Ten paired end sequencing; RNA-Seq of four types of mouse immune samples including those of the spleen (SP), bone marrow (BM), lymph node (LN), and peripheral blood mononuclear cell (PBMC)
Spleen	-	-	+		+	Human	PRJEB4337	Human Protein Atlas
						mouse	PRJEB24867	HiSeq X Ten paired end sequencing; RNA-Seq of four types of mouse immune samples including those of the spleen (SP), bone marrow (BM), lymph node (LN), and peripheral blood mononuclear cell (PBMC)
Thymus	na	++	na		^	mouse (B6NCrl)	PRJNA66167	ENCODE transcriptome data
Blood	-		++		+	Human	PRJNA30709	ENCODE transcriptome data
IMMUNE CELL PRECURSORS
Hematopoietic stem cells	-	-	++		++	Human	PRJNA429646	A CLK3-HMGA2 alternative splicing axis impacts human hematopoietic stem cell molecular identity throughout development [BM low-input mRNA-seq] (human)
						mouse	PRJNA66167	total RNA-seq from hematopoietic stem cell (ENCLB161EXX); Mus musculus;
Thymocytes (DP, DN)	na	++	na		-	mouse	PRJNA205929	Selective Functions of Individual Zinc Fingers Within the DNA-Binding Domain of Ikaros (RNA-seq: sorted DP thymocytes) - BioProject
						mouse	PRJNA392277	Id proteins suppress E2A-driven iNKT cell development prior to TCR selection
B-cells (naïve)	-	-	-		-	Human	PRJNA549251	Primary Human B-cell Temporal Response to CD40L Stimulation (human)
						mouse	PRJNA559395	Lin28b controls a neonatal to adult switch in B cell positive selection
							PRJNA521637	An early Myc-dependent transcriptional program underlies enhanced macromolecular biosynthesis and cell growth during B-cell activation [RNA-seq] (house mouse)
MATURE IMMUNE CELLS
Intestinal Intraepithelial lymphocytes	na	^	na		-	mouse	PRJEB25070	RNA libraries of sorted CD8+ memory T cells from the spleen and RNA libraries of sorted IELs from the small intestine of C57BL/6J mice
CD8+ T cells (memory)	-	^	++		+	human	PRJNA552599	T cell and Monocyte Specific RNAseq Analysis in Septic and Non Septic Critically-Ill Patients and in Patients with Cancer - BioProject
B-cells (activated)		-	+		+		PRJNA30709	ENCODE transcriptome data
Monocyte (classical, CD40+)	-	-	++		+	human	PRJNA30709	Production ENCODE transcriptome data
						mouse	PRJEB29201	RNA-seq of primary mouse monocytes from miR-150 knockout and Tet3 knockout mice compared to wild type controls
Dendritic cells	-	-	+		+	human	PRJEB1587	RNA-Seq of human dendritic cells from aspergillosis and asthma patients after challenge with Aspergillus fumigatus, SYBARIS project.
							SRP067084	Type I and type II interferon coordinately regulate suppressive dendritic cell fate and function during viral persistence
							PRJNA290485	Splenic bridging channel dendritic cells survey red blood cells for missing self-CD47
NK cell (CD16+)	-	-	+		+	human	PRJNA529864	Gene expression profiles of primary human NK cells before and after expansion on CSTX002 feeder cells, with and without IL-21 stimulation
						mouse	PRJNA553197	A novel spleen-resident immature NK cell subset and its maturation in a T-bet-dependent manner
CD4+ T cells
Naïve	^	+	^		+
						mouse	PRJEB6329	An mRNA-sequencing atlas of mouse CD4+ T cell transcriptomes
Th17	-	-	+		^	human	PRJNA418779	RNA-Seq profiling of 29 immune cell types and peripheral blood mononuclear cells
						mouse	PRJNA384377	The AP-1 Transcription Factor JunB Is Required for Th17 Cell Differentiation
Thymic Th17	na	+	na		^
						mouse	PRJNA477225	Sumoylation of RORgt controls TH17 differentiation and thymocyte development
TFH	-		+			Human	PRJNA498531	RNA_seq analysis on Tfh and Treg before and after abatacept treatment
Treg	-	-	+		^	Human	PRJNA509911	Clonal replacement of tumor-specific T cells following PD-1 blockade
						Human	PRJNA498531	RNA_seq analysis on Tfh and Treg before and after abatacept treatment
						mouse	PRJEB6329	An mRNA-sequencing atlas of mouse CD4+ T cell transcriptomes
Th1	na	^	na		-	Human	PRJNA509911	Clonal replacement of tumor-specific T cells following PD-1 blockade [bulk RNA] (human)
						mouse	PRJEB6329	An mRNA-sequencing atlas of mouse CD4+ T cell transcriptomes
Th2	na	-	na		-
						mouse	PRJEB6329	An mRNA-sequencing atlas of mouse CD4+ T cell transcriptomes
“-” not found, ^ - a few reads identified, not necessarily representing the full gene “+” <5 full length reads identified per experiment, “++”> 10 full length reads identified per experiment.

## Sheet: TableS3_EMBO-EBI
Table S3; RNA-seq experiments catalogued at EMBO-EBI Expression Atlas database in Human and Mouse showing significant changes in expression of Insl5 or Rxfp4 (see tabs RXFP4_EBI_ExpDetails ans INSL5_EBI_ExpDetails for details).
Experiment Focus	n	Significant effects on Insl5
Brain	3	Decreased expression in 'NeuroD1' knockout (eye); increased expression in 'nmf205/Gcn2' knockout (cerebellum) and in glioma vs normal brain
Cancer	11	Reduced expression in colon cancer (n=7), bone (n=2), esophagus (n=1), lung (n=1) tissues or cell lines
GF mice	3	Increased expression in MyD88 mice treated with azoxymthane (n=1), and in IEC specific HDAC3 deletion cell lines (n=2).
Intestinal Diseases - Ulcerative colitis	4	Decreased expression associated with disease state (n=3) and increased expressed associated with inactive disease state (n=1)
Nematode parasite	1	Increased expression in Trematode infected caecum
Thymus	4	Increased expression in 'Elk/Sap' knockout, and in 'Lin-CD44-CD25+' thymocytes and decreased expression in 'mir181a1/b1 knockout' and 'Tfc' knockout thymocytes
Experiment Focus	n	Significant effects on Rxfp4
Brain	1	Decreased expression 'SOD-G93A' transgenic microglia
Cancer	11	Decreased expression: pancreatic (n=1); breast cancer cell lines (MDA-LM2, MCF-10A) breast (n=1); cervical HELA cells (n=1), lung (n=1)
Epithelial Cells	3	Increased expression in aortic basal cells in smokers, melanoma cell ine (501 Mell/shBRG1 knockdown), and aortic epithelial cells
Stem Cells	7	Decreased expression in bone marrow HSC, increased expression in amiotic fluid, neurons, aortic epithelium, skin fibroblasts and intestinal SCs.
Immune Cell	1	Increased expression in monocytes from ebola virus model
Skin Disorder	1	Decreased expression in psoriasis
intestinal Disease	1	Decreased expression in Crohn's disease
