# Supplementary material for: Immune System Effects of Insulin-Like Peptide 5 in a Mouse Model
Source: Front Endocrinol (Lausanne). 2021 Jan 14;11:610672. doi: 10.3389/fendo.2020.610672 (PMC7841425; doi:10.3389/fendo.2020.610672)
Supplement: Supplementary file 1 [file DataSheet_1.zip › 610672_Supplementary/Supplementary_File_3.XLSX]

## Sheet: TableS4_SerumPreparation
			Table S4. Summary of cytokine, metabolic, Th17, CFP, IGF-1 assay and required amounts of plasma for analysis. Cytokine assay required a 1:1 dilution with 1 x PBS. Metabolic assay required serine protease inhibitor, DPP4 inhibitor and protease inhibitor cocktail.
			Assay	Amount of plasma (μl)	Dilution in 1x PBS (μl)	Protease (μl)	Total vol for analysis (μl)
			Cytokine	25	25	-	50
			Metabolic	35	-	0.5μl of serine protease inhibitor, 0.5μl of DPP4 inhibitor and 5μl of protease inhibitor cocktail	41
			Th17	50	-	-	50
			CRP	25	-	-	25
			IGF-1	30	-	-	30

## Sheet: TableS5_CytokineElisa
	Cytokine	Eotaxin	MIP-1a	MIP-1b	MIP-2	Rantes	IL-2	IL-7	IL-9	IL-15	IL-33	GM-CSF	M-CSF	G-CSF	MIG	MCP-1	IL-1a	IL-1b	IL-6	IL17a	IL17e		IL22??	IL10	IL27	IL12	IL5	IL13			IFNg	IL23	IL4
	Function	Chemokine	Chemokine	Chemokine	Chemokine	Chemokine	Homeostatic	Homeostatic	Homeostatic	Homeostatic	Homeostatic/Type2	Homeostatic/Proinflammatory	Homeostatic/Proinflammatory	Homeostatic/Proinflammatory			Pro-inflammatory	Pro-inflammatory	Pro-inflammatory	Pro-inflammatory (Th17)			Pro-inflammatory (Th17)	Regulatory	Type 1	Type 2	Type 2				Type 1	Regulatory	Type 2
Treatment		Eotaxin (14)_1	MIP-1a (64)_1	MIP-1B (66)_1	MIP-2 (73)_1	RANTES (75)_1	IL-2 (26)_1	IL-7 (36)_1	IL-9 (38)_1	IL-15 (54)_1	IL-33	GM-CSF (15)_1	M-CSF (67)_1	G-CSF (13)_1	MIG (74)_1	MCP-1 (62)_1	IL-1a (21)_1	IL-1B (25)_1	IL-6 (34)_1	IL-17A (56)	IL-17E (14)	IP-10 (57)_1	IL-22 (37)	IL-10 (43)_1	IL-27 (48)	IL-12 (p40) (45)_1	IL-5 (30)_1	IL-13 (52)_1
6	M1T1	846.62	119.15		55.8	11.26	42.41	3.06	2.25	21.71	*	10.42	16.34	414.38	80.19	27.61	156.68	43.59	5.12	39.06	554.8	180.04	9.73	13.89	567.99	36.96	24.52	23.8
6	M2T1	943.55	86.29		42.08	55.84	7.24	0.27	23.19		13.07	14.14		868.37	75.7	79.77	102.3	20.87	285.44	18.37		156.88	2.23		1055.31	25.86	140.32	38
6	M3T1	756.75	96.97			14.11	6.67	0.52		12.4	25.99		17.77	275.58	60.19	40.77	53.22	11.2	3.8	31.81	490.87	117.94	0.57	7.9	757.52	25.86	16.32	27.42
24	M1T2	770.73	58.45	71.12	215.48	63.25	8.43	2.04	6.4	49.75	16.30	21.11	21.06	383.3	128.82	64.74	459.41	43.59	2.62	22.75	1590.58	173.7	0.39	10.89	897.22	58.72	5.07	23.8
24	M2T2	616.25	96.97	55.66	90.69	96.35	11.16	3.58	36.61		2.28	12.4	16.06	164.14	48.8	38.58	46.15	70.94	5.7	29.49	1294.5	105.58	3.01	39.67	660.54	34.1	27.1	27.42
24	M3T2	688.71	91.8	17.68	290.43	9.84	50.84	7.05	41.37		*	12.4	3.16	187.45	62.26	36.39	88.38	35.81	3.07	36.58		159.08	1.09	7.9	567.99	45.89	8.27	35.02
24	M4T2	730.73	96.97	62.66	165.49	63.25	32	4.11	18.92	12.4	0.12	12.4	17.01	253.13	64.84	49.52	214.74	38.38	3.62	36.58	871.83	113.12	1.01	14.63	825.55	42.85	6.58	45.26
48	M1T3	740.33		110.83	215.48	52.42	13.62	4.93		32	*	25.56	24.38	294.49	88.65	58.24	169.88	11.2	3.44	36.58	1317.87	154.4	0.42	12.39	391.17	39.88	7.53	47.41
48	M2T3	710.65	91.8	35.49	144.98	56.88	48.18	82	32	18.54	*	18.58	18.77	228.02	127.77	32	46.15	25.77	3.99	72.6	523.1	197.71	0.31	9.39	449.21	45.89	12.97	33.07
48	M3T3	813.7	130.46	105.07	183.69	74.59	9.06	5.79	46.3	288.12	61.90	8.1	27.74	202.29	101.02	56.06	192.56	23.31	4.55	22.75	554.8	160.07	3.6	15.38	420.11	55.41	7.03	43.14
48	M4T3	850.44	66.66	55.66		68.6	9.06	2.04	32	40.05	*	23.42	21.06	242.28	68.62	23.23	60.29	11.2	7.56	18.37	1568.3	128.48	0.52		692.3	25.86	5.54	38
C	M1C2	902.33	94.43	78.84	90.69	51.15	8.43	3.06	23.19	6.4	286.02	18.58		506.58	74.18	45.15	189.35	8.8	2.71	14.06	490.87	143.85	0.47	6.4	660.54	36.96	7.03	39.01
C	M2C2	1078.47	123.05		78.84	188.97	29.94	680.53	18.92	12.11	*	18.58	10.09	1093.77	90.67	79.77	74.37	85.24	17.84	72.6	1002.26	162.28	10.62	76.76	724.6	5.12	19.02	35.02
C	M3C2	755.02	58.45	71.12	87.45	62.42	11.93	1.03			1090.56	8.1	11.26	415.34	82.3	49.52	53.22	35.81	3.9	18.37	1364.27	141.63	0.73	8.64	791.14	58.72	8.33	44.19
F-statistic (3df)		3.21	0.21		6	1.88	0.35	3.24	1.52	2.78		0.51	3.16	5.05	0.95	0.46	0.15	1.65	0.86	0.18	1.33	0.42	0.65		3.47	0.79	3.06
P-value		0.07	0.884		0.02	0.196	0.793	0.069	0.291	0.1		0.684	0.086	0.022	0.45	0.715	0.93	0.24	0.49	0.907	0.332	0.744	0.6		0.059	0.52	0.078
6hr-control	p-value	0.578			*			0.042		0.27			0.284	0.452									0.12		0.75		0.07
24hr-control	p-value	0.017			0.041			0.982		0.13			0.341	0.009									0.95		0.96		0.6
48hr-control	p-value	0.15			0.027			0.721		0.03			0.022	0.013											0.039		0.52
Means by Treatment
	Eotaxin	MIP-1a	MIP-1B	MIP-2	RANTES	IL-2	IL-7	IL-9	IL-15	IL-33	GM-CSF	M-CSF	G-CSF	MIG	MCP-1	IL-1a	IL-1B	IL-6	IL-17A	IL-17E	IP-10	IL-22	IL-10	IL-27	IL-12	IL-5	IL-13
Control	911.94	91.9767	74.98	90.69	100.847	16.7667	228.207	21.055	9.255	688.29	15.0867	11.26	671.897	82.3833	58.1467	105.647	43.2833	8.15	35.01	952.467	149.253	3.94	30.6	725.427	33.6	18.2333	39.4067
6	848.973	100.803		42.08	27.07	18.7733	1.28333	12.72	17.055	19.53	12.28	17.77	519.443	72.0267	49.3833	104.067	25.22	98.12	29.7467	522.835	151.62	4.17667	10.895	793.607	29.56	60.3867	29.74
24	701.605	86.0475	51.78	190.522	58.1725	25.6075	4.195	25.825	31.075	6.23333	14.5775	14.94	247.005	76.18	47.3075	202.17	47.18	3.7525	31.35	1252.3	137.87	1.375	18.2725	737.825	45.39	11.755	32.875
48	778.78	96.3067	76.7625	181.383	63.1225	19.98	23.69	36.7667	94.6775	61.9	18.915	22.7375	241.77	96.515	42.3825	117.22	17.87	4.885	37.575	991.017	160.165	1.2125	12.3867	488.197	41.76	8.2675	40.405

## Sheet: TableS6_metabolic pep Elisa 
	treatment	year	Amylin	GIP	GLP-1	Ghrelin	Insulin	Leptin	PYY	Glucagon	PP	Resistin	C-Peptide
M1T2	6	1	42.79	37.47	316.6	534.05	1793.62	52.15	89.75	26.74	50.64	2976.32	650.7
M2T2	6	1	37.63	21.98	444.44	71.24	2991.99	397.92	14.23	36.95	50.64	2014.51	1774.21
M1T3	24	1	33.72	78.77	253.45	32.79	3170.17	188.88	169.36	34.44	46.24	4832.71	1506.42
M2T3	24	1	55.09	98.96	328.16	44.04	6539.7	158.12	220.15	40.09	49.06	2916.64	3298.86
M1T4	24	1	39.44	16.79	314.24	56.01	6582.51	410.68	84.26	23.99	43.13	1504	3595.45
M1C2	control	1	21.95	8.93	182.56	57.97	2628.26	44.87	7.72	14.84	43.34	1492.65	655.89
M1C3	control	1	16.51	10.42	153.7	70.94	2632.21	278.35	23.16	17.26	47.46	1925.6	944.07
M1C1	control	1	27.77	26.45	170.6	31.35	2499.32	94.47	18.6	23.14	43.72	2762.43	712.28
F-statistic (2 d.f.)			5.69	2.01	12.24	2.24	4.78	0.4	6.42	4.17	3.78	0.58	5.16
P-value			0.05	0.184	0.012	0.3	0.069	0.689	0.042	0.086	0.1	0.596	0.061
R-sq(pred)			29.14	0	41.19	0	17.59	0	25.67	2	10.46		16
6 hr - control			0.056	0.599	0.005		0.876		0.47	0.078	0.043		0.57
24 hr - control			0.025	0.084	0.022		0.043		0.018	0.045	0.53		0.027

## Sheet: TableS7_ANA1-qPCR
Log2-fold differences between treatments are reported above the diagonal, two-sided p-values blue the diagonal. Only values with p < 0.001 were treated as significant
Only Fold changes relative to the control were considered within an experiment (12 hr or 36 hr). Significant p-values bolded.
	IL10.Duration12.Treatmentcontrol	IL10.Duration12.Treatmentco.treat	IL10.Duration12.Treatment3.hr	IL10.Duration12.Treatment6.hr	IL10.Duration12.Treatment12.hr	IL10.Duration12.Treatment18.hr	IL10.Duration36.Treatmentcontrol	IL10.Duration36.Treatmentco.treat	IL10.Duration36.Treatment3.hr	IL10.Duration36.Treatment6.hr	IL10.Duration36.Treatment12.hr	IL10.Duration36.Treatment18.hr		IL15.Duration12.Treatmentcontrol	IL15.Duration12.Treatmentco.treat	IL15.Duration12.Treatment3.hr	IL15.Duration12.Treatment6.hr	IL15.Duration12.Treatment12.hr	IL15.Duration12.Treatment18.hr	IL15.Duration36.Treatmentcontrol	IL15.Duration36.Treatmentco.treat	IL15.Duration36.Treatment3.hr	IL15.Duration36.Treatment6.hr	IL15.Duration36.Treatment12.hr	IL15.Duration36.Treatment18.hr		IL1B.Duration12.Treatmentcontrol	IL1B.Duration12.Treatmentco.treat	IL1B.Duration12.Treatment3.hr	IL1B.Duration12.Treatment6.hr	IL1B.Duration12.Treatment12.hr	IL1B.Duration12.Treatment18.hr	IL1B.Duration36.Treatmentcontrol	IL1B.Duration36.Treatmentco.treat	IL1B.Duration36.Treatment3.hr	IL1B.Duration36.Treatment6.hr	IL1B.Duration36.Treatment12.hr	IL1B.Duration36.Treatment18.hr		IL6.Duration12.Treatmentcontrol	IL6.Duration12.Treatmentco.treat	IL6.Duration12.Treatment3.hr	IL6.Duration12.Treatment6.hr	IL6.Duration12.Treatment12.hr	IL6.Duration12.Treatment18.hr	IL6.Duration36.Treatmentcontrol	IL6.Duration36.Treatmentco.treat	IL6.Duration36.Treatment3.hr	IL6.Duration36.Treatment6.hr
Duration12:Treatmentcontrol	NA	-1.10551	0.257867	0.0525626	0.673719	0.804149	0.128768	1.53473	-0.454302	-0.246734	-0.240845	-0.951661		NA	-1.1185	-0.407461	-0.0199545	0.00541453	0.00613551	-1.08274	1.05346	-1.426	-1.08859	-1.85552	-1.49103		NA	-1.31461	-1.21018	-0.986164	0.568085	0.0638176	-3.50927	0.411255	-2.41903	-3.15753	-5.17761	-5.32818		NA	-1.034	-0.160108	0.140168	-2.09543	-1.17304	-4.32612	-3.22833	-5.5677	-5.4849
Duration12:Treatmentco-treat	0.294698	NA	1.36338	1.15807	1.77923	1.90966	1.23428	2.64024	0.651207	0.858775	0.864665	0.153849		0.0087951	NA	0.711039	1.09855	1.12391	1.12464	0.0357562	2.17196	-0.307497	0.0299087	-0.737023	-0.37253		0.00215956	NA	0.104433	0.328447	1.8827	1.37843	-2.19466	1.72587	-1.10442	-1.84292	-3.863	-4.01357		0.000328048	NA	0.873893	1.17417	-1.06143	-0.139034	-3.29212	-2.19433	-4.53369	-4.4509
Duration12:Treatment3 hr	0.769863	0.205267	NA	-0.205305	0.415851	0.546282	-0.129099	1.27687	-0.71217	-0.504602	-0.498712	-1.20953		0.347058	0.083263	NA	0.387507	0.412876	0.413597	-0.675283	1.46092	-1.01854	-0.68113	-1.44806	-1.08357		0.00454243	0.814027	NA	0.224014	1.77826	1.274	-2.29909	1.62143	-1.20886	-1.94735	-3.96743	-4.118		0.594766	0.00362022	NA	0.300276	-1.93532	-1.01293	-4.16602	-3.06822	-5.40759	-5.32479
Duration12:Treatment6 hr	0.952257	0.269703	0.815643	NA	0.621156	0.751587	0.0762056	1.48217	-0.506865	-0.299297	-0.293407	-1.00422		0.961594	0.00597825	0.327222	NA	0.025369	0.02609	-1.06279	1.07341	-1.40604	-1.06864	-1.83557	-1.47108		0.0192726	0.457155	0.610215	NA	1.55425	1.04998	-2.52311	1.39742	-1.43287	-2.17137	-4.19145	-4.34202		0.633389	7.03e-05	0.314344	NA	-2.2356	-1.3132	-4.46629	-3.3685	-5.70786	-5.62507
Duration12:Treatment12 hr	0.406349	0.0912551	0.628415	0.466756	NA	0.130431	-0.54495	0.861014	-1.12802	-0.920453	-0.914563	-1.62538		0.989726	0.00873786	0.334309	0.950675	NA	0.000720974	-1.08816	1.04804	-1.43141	-1.09401	-1.86094	-1.49645		0.17117	5.13e-06	2.71e-05	0.000286945	NA	-0.504267	-4.07736	-0.15683	-2.98712	-3.72562	-5.7457	-5.89627		5.12e-13	0.000439797	2.49e-11	2.13e-13	NA	0.922396	-2.23069	-1.1329	-3.47226	-3.38947
Duration12:Treatment18 hr	0.329728	0.0693747	0.5163	0.353717	0.864506	NA	-0.675381	0.730583	-1.25845	-1.05088	-1.04499	-1.75581		0.988311	0.00847463	0.307295	0.949284	0.998611	NA	-1.08888	1.04732	-1.43213	-1.09473	-1.86166	-1.49717		0.883475	0.00127446	0.00298376	0.0150771	0.220565	NA	-3.57309	0.347437	-2.48285	-3.22135	-5.24143	-5.392		6.5e-05	0.633131	0.000583194	8.69e-06	0.00212672	NA	-3.15309	-2.05529	-4.39466	-4.31187
Duration36:Treatmentcontrol	0.89247	0.274125	0.891649	0.934902	0.551075	0.431062	NA	1.40596	-0.58307	-0.375502	-0.369613	-1.08043		0.038092	0.947545	0.202527	0.0361913	0.0341948	0.0316803	NA	2.1362	-0.343253	-0.00584754	-0.772779	-0.408287		1.73e-09	0.000169071	0.00011269	7.7e-06	8.63e-13	2.3e-10	NA	3.92053	1.09024	0.351739	-1.66834	-1.81891		0	1.88e-13	0	0	3.28e-07	1.33e-12	NA	1.09779	-1.24157	-1.15878
Duration36:Treatmentco-treat	0.302237	0.193941	0.390438	0.313354	0.541886	0.539359	0.310263	NA	-1.98903	-1.78147	-1.77558	-2.48639		0.125746	0.00758958	0.0339052	0.118414	0.118854	0.0470492	0.000264407	NA	-2.47945	-2.14205	-2.90898	-2.54449		0.554009	0.0320743	0.0172667	0.0384903	0.816335	0.508774	2.98e-10	NA	-2.83029	-3.56879	-5.58887	-5.73944		1.2e-09	0.000310591	9.04e-09	2.96e-10	0.0316807	2.9e-06	0.0114545	NA	-2.33937	-2.25657
Duration36:Treatment3 hr	0.739587	0.674425	0.659663	0.710201	0.390665	0.24514	0.658129	0.176027	NA	0.207568	0.213458	-0.497358		0.0327751	0.657323	0.196382	0.03841	0.0311612	0.00761764	0.555392	1.96e-05	NA	0.337406	-0.429526	-0.0650335		0.000923886	0.117061	0.152799	0.0461293	2.43e-05	1.72e-05	0.0999955	1.61e-05	NA	-0.738498	-2.75858	-2.90915		0	0	0	0	9.69e-11	0	0.00329596	1.3e-08	NA	0.0827929
Duration36:Treatment6 hr	0.862084	0.587183	0.719705	0.856615	0.493885	0.358735	0.783565	0.249132	0.891883	NA	0.00588973	-0.704926		0.0984129	0.964825	0.303143	0.162588	0.0915464	0.0320281	0.991824	0.000185035	0.560253	NA	-0.766931	-0.402439		4.21e-05	0.0151893	0.010472	0.0134567	5.69e-07	2.54e-07	0.628654	2.17e-07	0.304548	NA	-2.02008	-2.17065		0	0	0	0	7.25e-11	0	0.00524796	3.64e-08	0.841415	NA
Duration36:Treatment12 hr	0.847487	0.532542	0.683736	0.806799	0.523155	0.264364	0.758722	0.222804	0.877937	0.996739	NA	-0.710816		0.00600068	0.273885	0.0251817	0.00494822	0.0166434	0.000267546	0.19238	1.6e-06	0.477545	0.19947	NA	0.364492		2.72e-11	4.74e-07	1.99e-07	1.53e-08	1.17e-11	0	0.0170182	2.22e-16	0.000141893	0.0106016	NA	-0.15057		0	0	0	0	2.22e-16	0	7.68e-10	0	0.000493876	0.000314276
Duration36:Treatment18 hr	0.379213	0.902309	0.275051	0.336139	0.124734	0.0911632	0.297747	0.101008	0.723712	0.634587	0.584879	NA		0.00483492	0.492543	0.0382999	0.00480949	0.00345553	0.00392601	0.340381	2.53e-05	0.913863	0.487804	0.544949	NA		5.26e-14	1.54e-08	7.81e-09	1.4e-09	0	7.11e-15	0.00679197	2.31e-14	0.000162934	0.00748891	0.853549	NA		0	0	0	0	0	0	0	0	8.22e-15	1.33e-15
[truncated: 14 more columns]
